# Supplementary material for: Knowledge, Attitudes, and Practices Toward Antibiotic Use in Food-Producing Animals Among University Students in Seven Cities in Southern and Central China: A Cross-Sectional Study
Source: Antibiotics (Basel). 2024 Dec 6;13(12):1189. doi: 10.3390/antibiotics13121189 (PMC11672557; doi:10.3390/antibiotics13121189)
Supplement: Supplementary file 1 [file antibiotics-13-01189-s001.zip]

Archive with 1 entries (1 files):
- antibiotics-3296892-supplementary.pdf
